# Supplementary material for: Identification of Conserved and Potentially Regulatory Small RNAs in Heterocystous Cyanobacteria
Source: Front Microbiol. 2016 Feb 1;7:48. doi: 10.3389/fmicb.2016.00048 (PMC4734099; doi:10.3389/fmicb.2016.00048)
Supplement: Supplementary file 3 [file Table3.XLSX]

## Sheet: Total
Table S3. sRNAs predicted in Nostoc sp. PCC 7120 and their phylogenetic distribution aHomologs: Number of homologs identified by BLASTn in the 89 genomes used bHomologs: Number of homologs identified by BLASTn in the 27 genomes of heterocystous cyanobacteria cMitschke et al., 2011b.
Source	TSS	End	Strand	Length	Homologsa	Homologsb	Reads (WT0h)c	Reads (WT8h)c	Reads (hetR0h)c	Reads (hetR8h)c	Total # readsc	Comments	Tric_IMS101	Arth_Paraca	Arth_NIES39	Arthro_8005	Arth_CS-328	Oscill_7112	Micro_FGP-2	Oscill_6506	Oscill_6407	Oscil_10802	Oscill_6304	Fisc_JSC-11	Fische_7521	Fische_7414	Fische_9431	F_SAG1427-1	Fische_9339	Fische_9605	Cyanob_7702	Chloro_6912	Chloro_9212	Masti_10914	Caloth_7103	Caloth_6303	Nostoc_7524	Nostoc_7120	Anaba_29413	Nostoc_7107	Cylind_7417	Anabae_7122	Anabae_7108	Nostoc_0708	Caloth_7507	Microc_7126	Nodula_9414	Nosto_73102	Scyton_2349
chr	19177	19239	fwd	62	18	18	1		8		9													+	+			+		+		+	+	+			+	+	+		+	+	+	+	+		+	+	+
chr	39081	39327	fwd	246	23	23	7	18	14	9	48	putative peptide according to RNAcode												+	+	+	+	+	+	+	+	+	+		+		+	+	+	+	+	+		+	+	+	+	+	+
chr	46102	46186	fwd	84	2	2	2	1	1	7	11																										+	+
chr	48324	48399	fwd	75	9	4	1		2	7	10																										+	+	+									+
chr	51160	51217	fwd	57	15	5	5	8	19	11	43								+							+											+	+	+						+
chr	56433	56514	fwd	81	89	27	5	34	6	1	46	Yfr1 (Axmann et al., 2005; Voss et al., 2007)	+	+	+	+	+	+	+	+	+	+	+	+	+	+	+	+	+	+	+	+	+	+	+	+	+	+	+	+	+	+	+	+	+	+	+	+	+
chr	68950	69106	fwd	156	5	5	3	1	4	7	15																										+	+	+		+							+
chr	70320	70492	fwd	172	2	2	1	7			8																											+	+
chr	77985	77868	rev	117	24	17	14	6	1	6	27												+			+	+	+	+	+					+	+		+	+	+			+		+	+	+	+	+
chr	85628	85312	rev	316	2	2	1		9		10																											+							+
chr	132964	132733	rev	231	3	3	3	2	1	2	8																										+	+	+
chr	141405	141512	fwd	107	3	3	2	3	14	6	25																										+	+	+
chr	156336	156642	fwd	306	5	5	3	4	2	5	14																+	+	+									+	+
chr	179863	179662	rev	201	42	26	1		5	2	8	putative peptide according to RNAcode												+	+	+	+	+	+	+	+	+	+	+	+	+	+	+	+	+	+	+	+		+	+	+	+	+
chr	197742	197888	fwd	146	7	7	5	11	20	8	44															+								+			+	+	+	+						+
chr	198544	198485	rev	59	7	2	5	20	3	2	30																											+	+
chr	259056	259183	fwd	127	3	3	3	2	1	3	9																										+	+	+
chr	268249	268589	fwd	340	18	18	36892	415651	16043	140404	608990	268249f (Fig 5)												+	+	+				+		+	+	+			+	+	+	+	+		+	+		+	+	+	+
chr	268604	268894	fwd	290	46	26	2	1	3	4	10	putative peptide according to RNAcode	+							+	+	+	+	+	+	+	+	+	+	+	+	+	+	+	+	+	+	+	+	+	+		+	+	+	+	+	+	+
chr	269665	269778	fwd	113	12	8	9	55	16	40	120		+													+	+							+				+	+	+			+			+
chr	321917	322243	fwd	326	2	2	15	5	4	3	27																											+	+
chr	358709	358819	fwd	110	4	3	5	3	1	5	14								+																			+	+										+
chr	365714	365571	rev	143	2	2	1	3	7		11																											+	+
chr	365842	365747	rev	95	8	7	3	5	6	11	25																	+		+								+			+	+		+					+
chr	380544	380743	fwd	199	2	2	3	4	2	5	14																											+	+
chr	434314	434606	fwd	292	2	1	9	12	1	7	29																											+
chr	450325	450404	fwd	79	46	23	43	20	7	18	88			+		+	+	+	+	+	+			+	+	+	+	+	+	+		+	+	+		+		+	+	+	+	+	+	+	+		+	+	+
chr	450425	450515	fwd	90	44	22	6	14	1	1	22	Family3, 6 members		+	+	+	+	+		+	+	+	+	+	+	+		+	+	+				+	+	+	+	+	+	+	+	+	+	+	+		+	+	+
chr	450513	450365	rev	148	23	17	5	6	1	1	13	Family11, 2 members											+			+	+							+		+	+	+	+	+	+	+	+	+	+		+	+	+
chr	450546	450493	rev	53	25	20	59	221	23	44	347	Family9, 2 members														+		+	+			+	+	+	+	+	+	+	+	+	+	+	+	+	+		+	+	+
chr	471831	471678	rev	153	3	3	1		7		8																											+	+	+
chr	501440	501541	fwd	101	3	3	32	8	1	15	56																+										+	+
chr	518958	518910	rev	48	11	9	17	16	4	5	42								+													+	+	+			+	+	+	+			+		+
chr	535664	535529	rev	135	12	12	25	16	17	15	73																										+	+	+	+	+	+	+	+	+	+	+	+
chr	541101	541233	fwd	132	20	14	1			8	9									+		+	+											+	+		+	+	+	+	+		+	+	+		+	+	+
chr	592943	593091	fwd	148	2	2	12	11	1	1	25																											+	+
chr	597453	597273	rev	180	12	9	5	2	5	1	13																+									+	+	+	+	+		+			+				+
chr	610333	610187	rev	146	5	5	28	32	18	63	141																											+	+
chr	684198	684108	rev	90	4	4	1	7		2	10																	+	+									+	+
chr	695883	696124	fwd	241	3	3	136	155	60	58	409																										+	+	+
chr	698108	698296	fwd	188	15	12	9	6	27	1	43								+					+	+		+	+	+						+	+		+	+		+		+						+
chr	753511	753398	rev	113	3	3	247	79	203	60	589																										+	+	+
chr	779480	779414	rev	66	8	4	14	14	15	26	69												+					+									+	+				+
chr	835133	834903	rev	230	2	2	2	5	1	3	11																											+	+
chr	906193	906021	rev	172	1	1	111	34	12	18	175																											+
chr	932440	932390	rev	50	10	8	17	19	46	133	215																		+								+	+	+	+	+		+					+
chr	932498	932422	rev	76	11	10	6	14	11	6	37		+													+					+	+	+				+	+	+	+			+					+
chr	942262	942402	fwd	140	11	8	1	17	5	17	40												+							+				+			+	+	+				+		+	+
chr	982508	982668	fwd	160	2	2	10	32	1	111	154																											+	+
chr	997811	997477	rev	334	10	10	18	14	6	16	54	putative peptide according to RNAcode																									+	+	+	+	+	+	+	+			+	+
chr	1009626	1009422	rev	204	8	8	72	52	5	3	132																			+		+	+				+	+	+				+			+
chr	1018904	1019058	fwd	154	2	2	16	1	1	2	20																											+	+
chr	1098761	1098679	rev	82	5	5	5	17	6	14	42																							+		+		+	+
chr	1099171	1099399	fwd	228	17	17	5	15	11	18	49													+	+		+	+	+	+		+	+				+	+	+		+	+	+		+		+	+
chr	1100552	1100807	fwd	255	4	4	10	1	1	2	14																										+	+	+									+
chr	1101691	1101501	rev	190	2	2	2	1	7	1	11																											+	+
chr	1117176	1117322	fwd	146	6	6	8	3	4	1	16																											+	+	+	+				+				+
chr	1123862	1123779	rev	83	7	7	2	4	1	5	12																									+	+	+	+	+							+	+
chr	1134361	1134242	rev	119	4	3	8	7	1	1	17																										+	+
chr	1146081	1146421	fwd	340	5	5	4	8	9	5	26																							+			+	+	+										+
chr	1160281	1160033	rev	248	4	4	4	13	19	3	39																					+	+					+	+
chr	1171556	1171437	rev	119	13	13	6	4	1	3	14																+	+	+	+				+			+	+	+			+	+		+	+	+	+	+
chr	1215683	1215418	rev	265	8	8	15	50	28	22	115	putative peptide according to RNAcode												+	+						+	+	+				+	+	+
chr	1258179	1258243	fwd	64	34	25	1	5	4	2	12											+		+	+	+	+	+	+	+	+	+	+	+	+	+	+	+	+	+	+	+			+	+	+	+	+
chr	1281792	1281729	rev	63	47	26	1	17	3	19	40	Family5, 4 members	+					+	+	+	+	+		+	+	+	+	+	+	+	+	+	+	+		+	+	+	+	+	+	+	+	+	+	+	+	+	+
chr	1312533	1312361	rev	172	27	19	6	3	1	1	11							+	+				+				+		+	+		+	+			+	+	+	+	+	+	+		+	+	+	+	+	+
chr	1331210	1331069	rev	141	12	10	1	2	7	14	24	putative peptide according to RNAcode						+									+					+	+		+		+	+	+	+								+	+
chr	1338761	1338635	rev	126	3	2	21	7	9	18	55																											+	+
chr	1362397	1362233	rev	164	2	2	1823	1231	378	576	4008	Family12, 2 members																										+	+
chr	1412344	1412660	fwd	316	3	3	23	3	7	27	60																											+	+	+
chr	1436694	1436935	fwd	241	3	3	34	115	32	121	302																										+	+	+
chr	1439407	1439581	fwd	174	1	1	4	2	1	4	11																											+
chr	1450852	1450511	rev	341	2	2	113	57	8	11	189																											+	+
chr	1459287	1459088	rev	199	4	4	10	24	21	11	66																								+	+		+	+
chr	1513161	1513336	fwd	175	2	2	7	1	14	1	23																											+	+
chr	1524292	1524602	fwd	310	27	19	3	6	1	6	16	putative peptide according to RNAcode								+	+			+	+		+	+	+	+		+	+			+	+	+	+	+	+	+	+	+				+	+
chr	1546849	1546795	rev	54	18	5	57	38	72	32	199												+			+	+				+							+
chr	1548967	1548886	rev	81	12	4	1	4	2	4	11			+	+			+					+															+	+									+	+
chr	1600097	1600178	fwd	81	53	23	1	12			13							+	+	+	+		+	+	+	+	+	+	+	+		+	+	+	+	+	+	+	+		+	+	+	+	+	+		+	+
chr	1600437	1600158	rev	279	3	3	1	15			16																											+	+						+
chr	1610675	1610449	rev	226	13	5	1	3	5		9	putative peptide according to RNAcode																	+						+		+	+							+
chr	1690692	1690835	fwd	143	3	3	1	3	3	5	12																										+	+	+
chr	1709579	1709740	fwd	161	4	4	1		7		8																										+	+	+										+
chr	1748547	1748741	fwd	194	12	12	6	14	1	20	41															+	+	+									+	+	+		+	+	+		+		+	+
chr	1752847	1752658	rev	189	6	3	4	2	10	1	17																											+							+			+
chr	1795979	1795880	rev	99	30	22	1	3		4	8												+	+	+	+	+	+	+	+	+	+	+			+	+	+	+	+		+	+		+	+		+	+
chr	1805847	1805621	rev	226	6	5	14	31	40	31	116	putative peptide according to RNAcode																				+	+					+	+	+
chr	1823744	1823633	rev	111	5	5	10	8	5	18	41																											+		+		+	+					+
chr	1876736	1876663	rev	73	18	9	4	2	3	3	12							+	+																		+	+	+	+	+	+		+	+		+
chr	1912677	1912860	fwd	183	4	4	2	4	1	3	10																			+								+	+		+
chr	1932139	1932224	fwd	85	22	10	216	272	158	439	1085		+					+						+	+	+	+	+										+				+	+	+					+
chr	1932278	1932184	rev	94	2	1	20	18	20	7	65												+															+
chr	1938093	1938163	fwd	70	15	15	4	5	5	5	19	Family6, 3 members												+	+	+	+	+	+			+	+	+			+	+	+	+						+		+
chr	1971987	1972132	fwd	145	24	19	45	54	7	7	113																+		+	+		+	+			+	+	+	+	+	+	+		+	+	+	+	+	+
chr	1985886	1986012	fwd	126	12	12	10	4	1	1	16													+	+	+	+											+	+		+		+	+	+		+	+
chr	1999544	1999464	rev	80	20	17	12	54	32	38	136												+				+	+	+	+						+	+	+	+	+	+	+	+	+	+		+	+	+
chr	2020050	2019928	rev	122	7	7	1	12	20	15	48																							+			+	+	+	+						+		+
chr	2050703	2050807	fwd	104	22	20	3098	742	2294	222	6356	2050703f, validated by Northern blot (not shown)															+	+		+		+	+	+			+	+	+	+	+	+	+	+	+	+	+	+	+
chr	2050879	2050786	rev	93	2	2	71	70	70	106	317																											+	+
chr	2065972	2065819	rev	153	41	20	1		10		11							+	+		+	+				+	+	+	+	+		+	+			+	+	+	+	+	+	+		+		+	+	+	+
chr	2066070	2065942	rev	128	11	11	1			10	11																+		+									+	+	+					+	+	+	+	+
chr	2066113	2066046	rev	67	14	5	5	3	1	1	10											+		+	+													+											+
chr	2072134	2071983	rev	151	3	3	3	5	2	8	18																											+		+		+
chr	2084865	2085116	fwd	251	2	2	20	65	135	78	298																											+	+
chr	2101942	2102142	fwd	200	3	2	26	45	15	4	90																											+	+
chr	2102189	2102121	rev	68	27	15	21	31	16	12	80												+				+		+	+		+	+				+	+	+	+				+	+	+		+	+
chr	2106878	2106948	fwd	70	27	18	5	9	8	18	40												+			+						+	+	+	+	+	+	+	+	+	+	+	+	+	+		+	+	+
chr	2131397	2131494	fwd	97	4	2	5	3	3	5	16								+																			+	+
chr	2147044	2146780	rev	264	7	7	2	5	1	7	15																+		+	+							+	+	+				+
chr	2153145	2153319	fwd	174	3	3	1	10	21	8	40	Family7, 2 members																									+	+	+
chr	2153699	2153898	fwd	199	10	10	4	1	1	4	10																+	+	+	+				+				+			+				+			+	+
chr	2161582	2161839	fwd	257	10	10	9	7	1	2	19																		+						+		+	+	+					+	+		+		+
chr	2300936	2300838	rev	98	24	16	44	177	116	100	437			+		+		+								+	+	+	+					+			+	+	+	+	+		+	+	+			+	+
chr	2307201	2307502	fwd	301	4	4	2	11	9	2	24																										+	+	+		+
chr	2335560	2335235	rev	325	1	1	1		4	3	8																											+
chr	2375634	2375518	rev	116	22	22	8	43	7	19	77													+		+	+	+				+	+	+	+		+	+	+	+	+	+	+	+	+	+	+	+	+
chr	2395904	2395709	rev	195	2	2	10	6	62	86	164																											+	+
chr	2462444	2462702	fwd	258	24	24	15795	77486	7505	50305	151091	2462444f (Fig 5)												+	+	+	+	+	+	+	+	+	+	+	+		+	+	+	+		+	+	+	+	+	+	+	+
chr	2462755	2462908	fwd	153	3	2	53	20	23	14	110																											+	+
chr	2463918	2464108	fwd	190	10	10	1	19	15	6	41																											+	+	+	+	+	+	+	+	+	+
chr	2470310	2470370	fwd	60	46	27	168	274	194	10	646	SyR22 (Mitschke et al., 2011a), validated by Northern blot (not shown)		+	+	+	+	+	+	+	+	+	+	+	+	+	+	+	+	+	+	+	+	+	+	+	+	+	+	+	+	+	+	+	+	+	+	+	+
chr	2485637	2485975	fwd	338	2	2	3	10	12	12	37																											+	+
chr	2508036	2507898	rev	138	9	9	1	3	8		12																										+	+	+		+	+		+		+	+	+
chr	2508305	2508059	rev	246	8	8	1	2		7	10																										+	+	+	+	+				+	+	+
chr	2515196	2515133	rev	63	19	18	10	6	96	47	159													+	+	+	+	+	+	+		+	+	+	+	+	+	+	+						+	+			+
chr	2518611	2518537	rev	74	22	9	1	2		8	11									+			+	+		+				+		+	+					+	+						+				+
chr	2536988	2536940	rev	48	29	18	3	22	2	13	40	Family4, 5 members		+	+	+								+	+	+	+	+		+	+	+	+	+	+		+	+	+	+						+		+	+
chr	2549829	2549676	rev	153	2	2	2	2	4	3	11																											+	+
chr	2561645	2561379	rev	266	29	6	2	5	9	10	26												+						+								+	+	+	+			+
chr	2602794	2602987	fwd	193	29	9	36	55	27	14	132			+	+	+	+	+	+											+	+							+		+	+		+	+	+				+
chr	2632260	2632386	fwd	126	11	10	1	11	12	18	42																	+	+							+		+	+			+	+		+		+	+
chr	2787498	2787667	fwd	169	9	9	311	730	344	763	2148															+										+		+	+	+		+			+				+
chr	2788666	2788591	rev	75	24	10	1		5	2	8								+							+				+			+		+		+	+	+			+	+						+
chr	2801055	2801183	fwd	128	6	6	4	28	7	7	46																	+									+	+	+	+		+
chr	2810739	2810486	rev	253	1	1	1	2	4	3	10																											+
chr	2836488	2836554	fwd	66	7	7	2	4	2	4	12																						+				+	+	+		+						+	+
chr	2836574	2836527	rev	47	19	14	12	55	1	4	72							+	+					+	+					+	+			+			+	+	+	+	+			+	+		+	+
chr	2845404	2845453	fwd	49	50	25	7	7	8	3	25			+	+			+	+	+	+			+	+	+	+	+	+	+	+	+	+	+	+		+	+	+	+	+	+	+	+	+	+		+	+
chr	2858330	2858162	rev	168	7	7	1220	2561	4021	3365	11167																							+			+	+	+						+			+	+
chr	2950605	2950872	fwd	267	7	6	4	4	4	5	17																							+			+	+	+						+		+
chr	2982087	2981771	rev	316	22	20	195	572	225	247	1239	putative peptide according to RNAcode														+			+	+	+	+	+	+			+	+	+	+	+	+	+	+	+	+	+	+
chr	2990256	2990320	fwd	64	15	13	3	5	3	12	23								+							+			+			+	+	+				+	+		+	+		+	+			+	+
chr	3010120	3009971	rev	149	2	2	54	50	1	18	123																											+	+
chr	3069351	3069470	fwd	119	2	2	1		2	6	9																											+	+
chr	3069602	3069449	rev	153	2	2	8	9	9	5	31																											+	+
chr	3069664	3069592	rev	72	5	3	20	7	4	5	36																			+								+	+
chr	3070714	3070807	fwd	93	14	13	8	12	1	9	30														+	+	+	+	+					+			+	+	+	+				+				+	+
chr	3135037	3134981	rev	56	11	8	7	3	10	3	23		+														+	+				+	+		+			+			+								+
chr	3227538	3227458	rev	80	37	23	1		7		8							+	+	+	+	+	+	+	+	+	+	+	+	+	+	+	+	+	+		+	+	+	+	+		+		+	+	+	+	+
chr	3242797	3242880	fwd	83	22	19	1		23	35	59								+					+	+	+	+	+	+	+		+	+	+			+	+	+				+		+	+	+	+	+
chr	3289738	3290033	fwd	295	1	1	1	6		6	13																											+
chr	3303186	3303112	rev	74	5	3	21	203	36	39	299																											+	+							+
chr	3314068	3314124	fwd	56	15	13	2	2	1	3	8							+						+	+	+	+		+							+		+	+		+	+				+	+		+
chr	3374188	3374282	fwd	94	2	2	92	60	277	2	431																											+	+
chr	3376483	3376702	fwd	219	12	12	91	91	138	81	401																										+	+	+	+	+	+	+	+	+	+	+	+
chr	3416603	3416693	fwd	90	5	3	5	3	1	3	12		+																							+		+	+
chr	3468934	3468773	rev	161	8	8	67	649	86	528	1330																+	+	+								+	+	+		+						+
chr	3498259	3498553	fwd	294	2	2	10	8	1	14	33																											+	+
chr	3514620	3514503	rev	117	22	19	5	11	28	7	51													+	+	+	+	+	+	+		+	+			+		+	+	+	+				+	+	+	+	+
chr	3514677	3514582	rev	95	13	13	1		7	3	11															+	+	+	+	+		+	+					+	+		+		+		+			+
chr	3543401	3543609	fwd	208	10	10	13	3	1	1	18																					+	+				+	+	+	+					+		+	+	+
chr	3577016	3576677	rev	339	7	7	6	14	1	7	28																											+		+		+			+		+		+
chr	3584975	3585241	fwd	266	3	3	7	5	1	1	14																										+	+	+
chr	3594986	3595211	fwd	225	2	2	40	43	8	26	117																											+	+
chr	3603396	3603645	fwd	249	3	3	2	1	9	5	17																							+	+			+
chr	3662838	3663173	fwd	335	5	5	11	14	14	18	57																		+	+								+	+										+
chr	3677654	3677726	fwd	72	12	9	2	2	3	1	8								+															+		+		+	+		+	+			+	+			+
chr	3677822	3677707	rev	115	2	2	46	31	29	47	153																											+	+
chr	3692672	3692822	fwd	150	27	21	285	1402	209	372	2268	3692672f, validated by Northern blot (not shown)	+							+	+			+	+	+	+	+	+	+	+	+	+	+	+	+	+	+	+	+					+	+		+	+
chr	3692999	3692803	rev	196	25	20	18	31	31	38	118	putative peptide according to RNAcode						+	+			+	+	+	+	+	+	+	+	+	+	+	+	+	+		+	+	+	+					+	+		+	+
chr	3740053	3739990	rev	63	51	27	291	965	2240	938	4434	Yfr2 (Axmann et al., 2005; Gierga et al., 2009)								+	+			+	+	+	+	+	+	+	+	+	+	+	+	+	+	+	+	+	+	+	+	+	+	+	+	+	+
chr	3750139	3750196	fwd	57	15	12	19	133	15	83	250													+	+	+	+	+	+								+	+	+	+	+			+		+
chr	3754398	3754495	fwd	97	20	17	231	44	127	50	452	3754398f, validated by Northern blot (not shown)						+	+			+								+		+	+	+			+	+	+	+	+	+	+	+	+	+	+	+	+
chr	3754669	3754769	fwd	100	20	14	1	7			8													+	+			+	+		+			+			+	+	+		+	+	+						+
chr	3756266	3755940	rev	326	11	11	1			9	10															+	+	+		+							+	+	+			+	+		+			+
chr	3771580	3771666	fwd	86	14	8	2	17	5	8	32							+	+	+	+													+				+	+					+	+			+	+
chr	3789778	3789588	rev	190	11	9	5	2	2	3	12																	+	+		+	+	+			+		+		+			+
chr	3797421	3797485	fwd	64	47	26	123	104	63	363	653		+					+	+	+	+			+	+	+	+	+	+	+	+	+	+	+		+	+	+	+	+	+	+	+	+	+	+	+	+	+
chr	3797603	3797794	fwd	191	15	15	808	476	10462	6648	18394	3797603f putative peptide according to RNAcode, validated by Northern blot (not shown)												+	+		+	+	+	+		+	+		+		+	+	+	+					+			+
chr	3807040	3806691	rev	349	12	12	1	10		5	16																					+	+	+			+	+	+		+	+	+		+		+	+
chr	3807136	3807235	fwd	99	3	2	1		7	4	12																											+	+
chr	3863678	3863991	fwd	313	32	24	1	10		5	16							+	+			+		+	+	+	+	+	+	+		+	+	+	+		+	+	+	+	+	+	+		+	+	+	+	+
chr	3922442	3922572	fwd	130	2	2	3	7	9	1	20																											+	+
chr	3929610	3929430	rev	180	3	3	16	24	13	3	56																											+	+						+
chr	3994161	3994383	fwd	222	15	15	5	1	1	1	8													+	+	+		+	+								+	+		+		+	+	+	+			+	+
chr	3994613	3994352	rev	261	1	1	117	176	277	120	690																											+
chr	4040345	4040256	rev	89	15	15	40	14	24	15	93																			+							+	+	+	+	+	+	+	+	+	+	+	+	+
chr	4043830	4043911	fwd	81	26	23	1	8			9			+				+	+					+	+	+	+	+	+	+		+	+	+	+	+	+	+	+	+	+		+	+	+		+	+	+
chr	4053492	4053821	fwd	329	2	2	39	6	1	17	63																											+	+
chr	4074278	4074533	fwd	255	3	3	2	5	11	5	23																											+	+						+
chr	4077906	4077646	rev	260	16	12	17	7	20	25	69	putative peptide according to RNAcode												+	+	+	+	+									+	+	+		+	+		+				+
chr	4107491	4107609	fwd	118	3	3	5	3	1	5	14																											+	+						+
chr	4170771	4170445	rev	326	5	5	72	13	2	6	93																										+	+	+	+							+
chr	4174436	4174337	rev	99	31	24	1	3		4	8							+	+	+				+	+	+	+	+	+	+		+	+	+		+	+	+	+	+	+	+	+	+	+	+	+	+	+
chr	4180435	4180285	rev	150	14	7	6	1	3	1	11		+						+			+				+											+	+	+	+					+		+
chr	4220551	4220330	rev	221	3	3	4	3	1	2	10																										+	+	+
chr	4261534	4261878	fwd	344	23	23	313	391	480	144	1328													+	+	+	+	+	+	+	+	+	+			+	+	+	+	+	+		+	+	+		+	+	+
chr	4272423	4272370	rev	53	38	27	1	30			31	NsiR1 (Ionescu et al., 2010; Muro-Pastor et al., 2014)	+			+		+	+	+			+	+	+	+	+	+	+	+	+	+	+	+	+	+	+	+	+	+	+	+	+	+	+	+	+	+	+
chr	4282467	4282582	fwd	115	5	5	75	39	83	142	339																					+	+				+	+	+
chr	4282593	4282540	rev	53	20	8	1	2		5	8		+	+	+		+															+	+		+			+	+			+	+
chr	4283748	4283908	fwd	160	4	4	12	4	1	1	18																											+	+			+		+
chr	4284020	4283888	rev	132	4	4	1	8	3		12																										+	+	+	+
chr	4294306	4294189	rev	117	7	3	3	4	1	5	13																+											+	+
chr	4313026	4312747	rev	279	2	2	1	7	5	8	21																											+	+
chr	4327399	4327667	fwd	268	2	2	7	6	6	34	53																											+											+
chr	4360388	4360244	rev	144	18	17	34	4	5	1	44	4360388r, validated by Northern blot (not shown)												+	+	+	+	+	+	+	+	+	+	+			+	+	+						+			+	+
chr	4381593	4381795	fwd	202	4	3	2	1	5	1	9																											+										+	+
chr	4381835	4381766	rev	69	22	11	1			7	8									+	+							+	+							+	+	+	+		+				+	+		+
chr	4396460	4396387	rev	73	24	9	3	4	6	4	17								+	+	+			+	+	+				+		+						+	+	+					+
chr	4399305	4399371	fwd	66	25	13	2	4	1	7	14		+							+	+	+		+	+	+						+	+		+			+	+			+			+		+		+
chr	4408600	4408836	fwd	236	19	19	1	71			72													+	+	+	+	+	+	+	+			+	+		+	+	+	+	+		+			+		+	+
chr	4416980	4417141	fwd	161	5	4	17	29	23	20	89																										+	+	+	+
chr	4429407	4429327	rev	80	42	23	12	6	2	3	23					+	+	+	+	+	+			+	+	+	+	+	+	+	+	+	+	+	+			+	+	+	+	+	+	+		+		+	+
chr	4434324	4434556	fwd	232	13	13	9	8	1	5	23	putative peptide according to RNAcode												+	+	+	+		+	+				+	+			+	+		+				+		+
chr	4451847	4451969	fwd	122	22	22	8	138	9	11	166	NsiR9 (Fig 5)												+	+	+	+	+	+	+	+	+	+	+	+	+	+	+	+	+	+				+	+		+
chr	4477085	4476841	rev	244	6	6	1	5	6		12																										+	+	+	+							+	+
chr	4478416	4478633	fwd	217	10	10	1	509	13	36	559														+			+			+	+	+				+	+	+							+		+
chr	4499448	4499284	rev	164	21	21	25	28	48	16	117													+	+	+	+	+	+	+	+	+	+	+	+	+	+	+	+	+						+		+	+
chr	4506489	4506535	fwd	46	55	20	36	35	40	21	132		+	+	+	+	+	+		+	+		+			+	+	+	+	+	+	+	+		+		+	+			+	+	+		+	+	+	+	+
chr	4547237	4547186	rev	51	12	12	4	1	1	2	8	4547237r (Fig 4)																									+	+	+	+	+	+	+	+	+	+	+	+
chr	4547556	4547385	rev	171	11	11	115	1708	26	8	1857	NsiR8 (Fig 5)																										+	+	+	+	+	+	+	+	+	+	+
chr	4555162	4555086	rev	76	36	26	12	13	21	17	63		+					+	+					+	+	+	+	+	+	+	+	+	+	+	+	+	+	+	+	+	+	+	+	+	+	+	+	+	+
chr	4597125	4597247	fwd	122	10	10	4	2	7	12	25	Family10, 2 members												+	+	+	+										+	+	+	+						+		+
chr	4609223	4609357	fwd	134	8	8	16	87	42	58	203																			+		+	+				+	+	+	+				+
chr	4609447	4609329	rev	118	26	13	2	1	4	8	15							+	+	+	+					+	+	+	+					+			+	+	+		+			+	+		+		+
chr	4611290	4611571	fwd	281	2	2	13	18	1	13	45																											+	+
chr	4611634	4611555	rev	79	8	4	1	6		2	9															+			+									+	+
chr	4611652	4611714	fwd	62	25	11	84	5	17	12	118					+		+											+					+			+	+	+	+			+		+			+	+
chr	4611778	4611692	rev	86	2	2	2	5	1	1	9																											+	+
chr	4617443	4617238	rev	205	1	1	2	2	1	3	8																											+
chr	4651239	4651052	rev	187	2	2	2	3	4	1	10																											+	+
chr	4697735	4697610	rev	125	3	3	4	2	1	3	10																											+	+		+
chr	4750566	4750766	fwd	200	4	4	216	437	423	549	1625																	+									+	+	+
chr	4761631	4761554	rev	77	6	3	2	7	8	4	21			+	+								+														+	+	+
chr	4772591	4772436	rev	155	17	17	92	60	69	37	258																+	+	+	+	+	+	+				+	+	+		+		+	+	+	+	+		+
chr	4774275	4774228	rev	47	40	26	5	2	2	2	11			+	+			+		+	+	+		+	+	+	+	+	+	+	+	+	+	+		+	+	+	+	+	+	+	+	+	+	+	+	+	+
chr	4819041	4818971	rev	70	24	21	36	1	4	1	42													+	+	+	+	+	+	+		+	+	+			+	+	+	+		+	+	+	+			+	+
chr	4820642	4820438	rev	204	2	2	8	1	1	2	12																											+	+
chr	4826974	4827039	fwd	65	39	25	7	2	1	1	11		+					+	+	+	+			+	+	+	+	+	+	+		+	+		+	+	+	+	+	+	+	+	+	+	+	+	+	+	+
chr	4837354	4837466	fwd	112	12	12	2	9	19	2	32													+	+			+		+							+	+	+		+			+	+	+		+
chr	4895315	4895175	rev	140	11	11	15	39	20	20	94													+	+	+	+	+	+			+	+					+	+										+
chr	4903222	4903012	rev	210	2	2	37	21	1	2	61																											+	+
chr	4907471	4907234	rev	237	3	3	27	278	52	272	629																										+	+	+
chr	4908281	4908627	fwd	346	2	2	123	24	1	43	191																											+	+
chr	4944503	4944828	fwd	325	16	14	74	93	68	63	298												+							+	+	+	+	+			+	+	+	+		+	+				+	+	+
chr	4949395	4949151	rev	244	2	2	564	1343	1476	2214	5597																											+	+
chr	4979170	4979231	fwd	61	13	12	1	18		22	41									+	+	+				+		+		+		+	+				+	+	+	+	+				+	+
chr	5080197	5080062	rev	135	1	1	10	5	2	4	21																											+
chr	5105732	5105950	fwd	218	2	2	1	31	19	6	57																											+	+
chr	5120352	5120495	fwd	143	10	6	1		7		8												+													+	+	+	+			+			+
chr	5120484	5120765	fwd	281	5	5	7	4	1	1	13																+		+									+	+	+
chr	5230306	5230175	rev	131	7	7	12	11	1	17	41																										+	+	+		+	+							+
chr	5245514	5245394	rev	120	22	22	174	135	94	79	482													+	+	+	+	+	+	+	+	+	+	+		+	+	+	+	+	+	+			+	+		+
chr	5250039	5249990	rev	49	6	3	2	4	12	1	19																											+	+					+
chr	5335226	5335470	fwd	244	18	13	12	35	47	28	122								+	+	+			+	+	+	+	+	+	+		+	+				+	+							+			+
chr	5335498	5335452	rev	46	11	10	8	4	9	11	32																				+						+	+	+	+	+	+			+		+	+
chr	5335648	5335600	rev	48	15	13	121	9	12	5	147	5335648r, validated by Northern blot (not shown)											+												+		+	+	+	+	+	+	+	+	+	+	+	+
chr	5345513	5345610	fwd	97	2	2	2	1	1	8	12																											+	+
chr	5351860	5352065	fwd	205	9	9	35	18	113	28	194	putative peptide according to RNAcode															+				+						+	+	+			+	+	+			+
chr	5396614	5396413	rev	201	4	4	23	13	13	32	81	putative peptide according to RNAcode																									+	+	+								+
chr	5396873	5396674	rev	199	3	3	10	81	24	4	119																											+	+										+
chr	5403915	5403812	rev	103	6	3	9	66	29	132	236		+																									+	+	+
chr	5414886	5415229	fwd	343	2	2	1	24		14	39																											+	+
chr	5439722	5439630	rev	92	15	15	2	3	1	4	10													+	+	+	+	+		+		+	+	+				+	+	+							+	+	+
chr	5442335	5442618	fwd	283	83	27	123	49	94	85	351	ncl0160 putative peptide (Fig S1)	+	+	+	+	+	+	+	+	+	+	+	+	+	+	+	+	+	+	+	+	+	+	+	+	+	+	+	+	+	+	+	+	+	+	+	+	+
chr	5452083	5452182	fwd	99	27	27	7	449	8	412	876	NsiR3 (Fig 5) (Mitschke et al., 2011b)												+	+	+	+	+	+	+	+	+	+	+	+	+	+	+	+	+	+	+	+	+	+	+	+	+	+
chr	5459106	5458823	rev	283	2	2	18	51	37	50	156																											+	+
chr	5459332	5459567	fwd	235	2	2	20	20	34	12	86																											+	+
chr	5466617	5466890	fwd	273	29	23	153	137	69	143	502	putative peptide according to RNAcode											+	+	+	+	+	+	+	+	+	+	+		+	+	+	+	+	+	+		+	+	+	+		+	+
chr	5519631	5519710	fwd	79	3	3	2	2	2	3	9																											+	+	+
chr	5555932	5556213	fwd	281	9	9	2	17	1	1	21	putative peptide according to RNAcode																				+	+			+		+	+	+					+	+		+
chr	5577822	5577934	fwd	112	3	2	5	22	14	13	54																											+
chr	5584997	5585236	fwd	239	2	2	1			12	13																											+	+
chr	5661966	5661918	rev	48	20	18	34	18	17	21	90																			+		+	+	+			+	+	+	+	+	+	+	+	+	+	+	+	+
chr	5688872	5689002	fwd	130	3	3	2	1	21	1	25																											+	+									+
chr	5692136	5692002	rev	134	4	4	25	165	44	143	377													+	+												+	+
chr	5698070	5698123	fwd	53	35	15	1	7	3	8	19																	+	+	+					+			+	+	+		+	+	+	+	+	+	+	+
chr	5719997	5719702	rev	295	2	2	78	61	111	23	273																											+	+
chr	5720837	5720951	fwd	114	7	7	3	4	2	5	14																			+								+	+			+	+	+					+
chr	5739786	5739458	rev	328	1	1	4	6	4	1	15																											+
chr	5750308	5750436	fwd	128	9	8	115	57	57	19	248															+						+	+				+	+	+				+		+
chr	5760862	5760758	rev	104	18	13	1	7			8												+				+	+	+			+	+		+	+	+	+	+			+	+		+
chr	5761763	5761697	rev	66	42	23	1		12	5	18		+					+	+			+		+	+	+	+	+	+	+		+	+	+	+	+	+	+	+	+	+				+	+	+	+	+
chr	5878197	5878252	fwd	55	12	9	3	7	1	5	16													+	+	+	+	+								+		+	+									+
chr	5878390	5878221	rev	169	1	1	7	14	7	5	33																											+
chr	5891719	5891616	rev	103	12	11	1	4		12	17							+							+	+	+	+	+					+			+	+	+		+						+
chr	5953443	5953711	fwd	268	2	2	21	11	1	1	34																											+	+
chr	5964078	5964200	fwd	122	12	10	4	3	1	1	9																										+	+	+	+	+				+	+	+	+	+
chr	5974190	5973850	rev	340	9	9	6	2	1	5	14																			+						+	+	+	+	+	+	+	+
chr	6066661	6067002	fwd	341	38	26	7	1	5	3	16		+	+	+	+	+			+	+	+	+	+	+	+	+	+	+	+	+	+	+	+		+	+	+	+	+	+	+	+	+	+	+	+	+	+
chr	6178717	6178934	fwd	217	12	12	1783	1447	179817	4478	187525	6178717f, validated by Northern blot (not shown)																				+	+				+	+	+	+	+	+		+	+	+	+
chr	6274486	6274655	fwd	169	26	26	39	44	60	20	163													+	+	+	+	+	+	+	+	+	+	+	+	+	+	+	+	+	+	+	+	+	+	+	+	+	+
chr	6281275	6281396	fwd	121	8	4	1	5		5	11																											+	+			+			+
chr	6323016	6323184	fwd	168	29	24	40	2	47	14	103													+	+	+	+	+	+	+		+	+	+	+		+	+	+	+	+	+	+	+	+	+	+	+	+
chr	6324532	6324353	rev	179	1	1	6	5	1	7	19																											+
chr	6342036	6342189	fwd	153	11	11	2	2	1	4	9	putative peptide according to RNAcode												+	+	+	+				+	+	+					+			+		+			+
chr	6401974	6401683	rev	291	3	3	15	19	10	23	67																										+	+	+
chr	6413135	6413195	fwd	60	21	13	1	10			11								+	+	+						+					+	+		+	+	+	+	+		+	+	+			+		+
alpha	18157	18385	fwd	228	1	1	40	38	117	62	257																											+
alpha	184215	184344	fwd	129	2	2	192	383	188	129	892																											+	+
alpha	203952	203877	rev	75	10	4	3	14	1	4	22				+																							+	+						+			+
alpha	265991	266213	fwd	222	5	5	14	13	16	26	69																											+	+	+							+	+
alpha	303508	303167	rev	341	1	1	6	2	5	6	19	Family1, 4 members																										+
alpha	349849	349949	fwd	100	10	8	1	15		7	23									+	+													+	+	+		+		+					+			+	+
alpha	353803	353574	rev	229	11	8	4	6	1	1	12															+		+	+			+	+			+	+	+
alpha	361469	361281	rev	188	1	1	234	451	34	51	770																											+
beta	6431	6482	fwd	51	19	13	2	4	1	3	10											+	+	+	+	+					+			+		+		+			+	+			+	+		+
beta	90719	90914	fwd	195	3	3	1	3		5	9																		+									+				+
beta	140750	140648	rev	102	5	4	138	69	57	49	313																		+									+	+							+
beta	166322	166616	fwd	294	8	8	41	46	127	39	253																		+					+	+			+	+		+					+			+
delta	26612	26531	rev	81	38	19	34	4	5	1	44				+				+	+	+		+	+	+	+	+	+	+	+	+	+	+	+	+	+	+	+	+							+		+	+
delta	27611	27764	fwd	153	1	1	507	364	5130	12320	18321																											+
delta	53226	52925	rev	301	11	11	12	116	27	60	215	putative peptide according to RNAcode														+	+	+				+	+				+	+				+			+	+		+
epsilon	348	137	rev	211	2	2	2	7	1	3	13																											+								+
epsilon	8180	8356	fwd	176	1	1	510	317	83	202	1112																											+
gamma	17899	17632	rev	267	9	7	194	167	55	108	524									+	+							+						+				+			+		+	+				+
gamma	20607	20845	fwd	238	3	2	19	42	53	102	216																											+					+
gamma	25953	26032	fwd	79	1	1	10	69	29	56	164																											+
gamma	30030	29702	rev	328	2	2	7	11	1	5	24																											+										+
gamma	53020	53236	fwd	216	1	1	10	19	28	45	102																											+
gamma	53557	53439	rev	118	8	8	3	14	8	13	38																		+							+		+	+	+		+			+		+
gamma	56656	56975	fwd	319	3	3	68	48	33	83	232																			+								+										+
gamma	70832	70565	rev	267	2	2	1	9			10																											+	+
gamma	82702	82752	fwd	50	5	1	9	12	1	1	23									+	+																	+
gamma	85193	85259	fwd	66	32	24	2	44	7	12	65							+	+					+	+	+	+	+	+	+		+	+	+	+	+	+	+	+	+	+		+	+	+	+	+	+	+
gamma	85472	85198	rev	274	1	1	11	36	7	12	66																											+
zeta	2684	2890	fwd	206	1	1	1357	3311	1663	1787	8118																											+
[truncated: 53 more columns]

## Sheet: References
	Axmann, I.M., Kensche, P., Vogel, J., Kohl, S., Herzel, H., and Hess, W.R. (2005). Identification of cyanobacterial non-coding RNAs by comparative genome analysis. Genome Biol 6, R73. doi: 10.1186/gb-2005-6-9-r73. Gierga, G., Voβ, B., and Hess, W.R. (2009). The Yfr2 ncRNA family, a group of abundant RNA molecules widely conserved in cyanobacteria. RNA Biol 6, 222-227. Ionescu, D., Voβ, B., Oren, …
